# Supplementary material for: Two New Mitogenomes of Bibionidae and Their Comparison within the Infraorder Bibionomorpha (Diptera)
Source: Genes (Basel). 2023 Jul 21;14(7):1485. doi: 10.3390/genes14071485 (PMC10378959; doi:10.3390/genes14071485)
Supplement: Supplementary file 1 [file genes-14-01485-s001.zip]

Archive with 4 entries (4 files):
- Additional file 1 Table S1.xlsx
- Additional file 2 Table S2.pdf
- Additional file 3 Table S3.xls
- Additional file 4 Figure S1.pdf
