# Supplementary material for: Two New Mitogenomes of Bibionidae and Their Comparison within the Infraorder Bibionomorpha (Diptera)
Source: Genes (Basel). 2023 Jul 21;14(7):1485. doi: 10.3390/genes14071485 (PMC10378959; doi:10.3390/genes14071485)
Supplement: Supplementary file 1 [file genes-14-01485-s001.zip › Additional file 1 Table S1.xlsx]

## Sheet: Additional file 1 Table S1
Additional file 1: Table S1. Best models of different dataset, calculated by IQ-TREE and PartitionFinder 2 of PCGrRNA matrix.
Method	Dataset	Subset	PartitionGenes	BestModel
IQ-TREE	PCG123	P1	ATP6_COX3_CYTB	GTR+F+I+G4
		P2	ND6	TIM3+F+I+G4
		P3	COX1_COX2	GTR+F+I+G4
		P4	ND3	TN+F+I+G4
		P5	ND1_ND2	GTR+F+I+G4
		P6	ATP8	TPM3u+F+I+G4
		P7	ND4L_ND4_ND5	GTR+F+I+G4
	PCG123RNA	P1	ND1_ND2	TIM+F+I+G4
		P2	COX1_COX3	GTR+F+I+G4
		P3	COX1_COX3_CYTB	GTR+F+I+G4
		P4	ATP8	K3Pu+F+I+G4
		P5	ATP6	GTR+F+I+G4
		P6	ND3	TN+F+I+G4
		P7	COX2	TIM2+F+I+G4
		P8	ND4_ND4L	GTR+F+I+G4
		P9	ND6	TIM3+F+I+G4
		P10	ND5	GTR+F+I+G4
		P11	16S, 12S	GTR+F+G4
PartitionFinder 2	PCG123	P1	CO2_pos1, CO3_pos1, ND2_pos1, ND3_pos1, ND4L_pos1, ND4_pos1, ND5_pos1, ATP6_pos1, CYTB_pos1	GTR+I+G
		P2	ATP8_pos2, CO1_pos2, CO2_pos2, COX3_pos2, CYTB_pos2, ND1_pos2, ND2_pos2, ND4_pos2, ND5_pos2, ND6_pos2,	GTR+I+G
		P3	CO1_pos1, ND4L_pos2, ND3_pos2	GTR+G
		P4	ATP6_pos2, ND4L_pos3	HKY+I+G
		P5	ATP6_pos3, ATP8_pos1, ATP8_pos3, CO1_pos3, CO2_pos3, CO3_pos3, CYTB_pos3, ND1_pos3, ND2_pos3, ND3_pos3, ND4_pos3, ND5_pos3, ND6_pos3	HKY+G
	PCG123RNA	P1	CO2_pos1, CO3_pos1, ND1_pos1, ND2_pos1, ND3_pos1, ND4_pos1, ND4L_pos1, ND5_pos1, ATP6_pos1, ND6_pos1, CYTB_pos1	GTR+I+G
		P2	ATP8_pos2, CO1_pos2, CO2_pos2, COX3_pos2, CYTB_pos2, ND1_pos2, ND2_pos2, ND4_pos2, ND5_pos2, ND6_pos2	GTR+I+G
		P3	CO1_pos1, ND4L_pos2	GTR+G
		P4	ATP8_pos1, ATP6_pos2, ND4L_pos3	HKY+I+G
		P5	ATP6_pos3, ATP8_pos3, CO1_pos3, CO2_pos3, CO3_pos3, CYTB_pos3, ND1_pos3, ND2_pos3, ND3_pos3, ND4_pos3, ND5_pos3, ND6_pos3	HKY+G
		P6	12S, 16S	GTR+I+G
