# Supplementary material for: Two New Mitogenomes of Bibionidae and Their Comparison within the Infraorder Bibionomorpha (Diptera)
Source: Genes (Basel). 2023 Jul 21;14(7):1485. doi: 10.3390/genes14071485 (PMC10378959; doi:10.3390/genes14071485)
Supplement: Supplementary file 1 [file genes-14-01485-s001.zip › Additional file 3 Table S3.xls]

## Sheet: Sheet1
Additional file 3: Table S3. Relative synonymous codon usage (RSCU) of 20 species of mtgenomes in the Bibionomorpha.
Superfamily	Family	Species	Amino acid /Codon
			Ala				Arg				Asn		Asp		Cys		Gln		Glu		Gly				His		Ile		Leu 2(UUR)		Leu 1(CUN)				Lys		Met		Phe		Pro				Ser 2(UCN)				Ser (AGN)
			GCU	GCC	GCA	GCG	CGU	CGC	CGA	CGG	AAU	AAC	GAU	GAC	UGU	UGC	CAA	CAG	GAA	GAG	GGU	GGC	GGA	GGG	CAU	CAC	AUU	AUC	UUA	UUG	CUU	CUC	CUA	CUG	AAA	AAG	AUA	AUG	UUU	UUC	CCU	CCC	CCA	CCG	UCU	UCC	UCA	UCG	AGU
Bibionoidea	Bibionidae	Penthetria simplioipes	2.24	0.55	1.09	0.12	0.9	0.07	2.97	0.07	1.66	0.34	1.64	0.36	1.41	0.59	1.66	0.34	1.51	0.49	1.13	0.56	1.56	0.75	1.52	0.48	1.59	0.41	3.15	0.48	0.79	0.31	1.07	0.21	1.64	0.36	1.74	0.26	1.53	0.47	1.44	0.98	1.44	0.14	1.21	0.71	1.85	0.42	0.87
		Piecia hardyi	2.1	0.54	1.22	0.14	0.69	0.97	2.07	0.28	1.55	0.45	1.62	0.38	0.85	1.15	1.62	0.38	1.6	0.4	1.61	0.3	1.79	0.3	1.71	0.29	1.68	0.32	3.3	0.83	0.24	0.8	0.22	1.68	1.64	0.36	1.72	0.28	1.57	0.43	1.59	1.41	0.79	0.21	1.78	0.81	1.57	0.3	0.85
	Pachyneuridae	Cramptonomyia spenceri	2	0.73	1.05	0.23	0.76	0.41	2.34	0.48	1.75	0.25	1.54	0.46	1.76	0.24	1.87	0.13	1.85	0.15	0.46	0.09	1.75	1.7	1.4	0.6	1.85	0.15	4.98	0.28	0.32	0.05	0.36	0.01	1.75	0.25	1.85	0.15	1.85	0.15	1.98	0.48	1.26	0.27	2.47	0.2	1.18	0.16	1.69
Scatopsoidea	Scatopsidae	Coboldia fuscipes	1.91	0.42	1.58	0.09	0.67	0.07	2.67	0.59	1.73	0.27	1.46	0.54	1.88	0.12	1.87	0.13	1.71	0.29	0.49	0.18	2.32	1.01	1.51	0.49	1.88	0.12	4.54	0.38	0.44	0.07	0.55	0.02	1.72	0.28	1.78	0.22	1.77	0.23	2.26	0.42	1.23	0.09	2.78	0.41	2.25	0.02	0.84
Anisopodoidea	Anisopodidae	Sylvicola fenestralis	1.63	0.95	1.17	0.25	0.77	1.1	1.42	0.71	1.65	0.35	1.67	0.33	1.15	0.85	1.64	0.36	1.58	0.42	1.01	0.68	1.48	0.83	1.49	0.51	1.73	0.27	2.95	0.5	1.14	0.31	0.85	0.25	1.76	0.24	1.72	0.28	1.55	0.45	1.34	1.15	1.28	0.23	1.45	0.86	1.72	0.32	0.97
Sciaroidea	Cecidomyiidae	Mayetiola destructor	1.4	0.89	1.59	0.13	1.24	0.41	1.79	0.55	1.75	0.25	1.62	0.38	0.95	1.05	1.78	0.22	1,53	0.47	1.14	0.29	1.71	0.86	1.63	0.38	1.77	0.23	3.81	0.64	0.51	0.2	0.64	0.2	1.84	0.16	1.8	0.2	1.67	0.33	1.51	0.65	1.68	0.17	1.12	0.66	1.87	0.36	1.07
		Orseolia oryzae	1.33	0.85	1.82	0	0.25	0	3	0.75	1.77	0.23	1.61	0.39	1.76	0.24	1.48	0.52	1.56	0.44	0.82	0.24	2.59	0.35	1.62	0.38	1.73	0.27	3.74	0.52	0.55	0.18	0.81	0.19	1.77	0.23	1.83	0.17	1.67	0.33	1.86	0.52	1.22	0.41	1.62	0.59	2.53	0.28	0.48
		Rhopalomyia pomum	2.2	0.5	1.1	0.2	1.22	0.17	2.43	0.17	1.78	0.22	1.76	0.24	1.29	0.71	1.55	0.45	1.54	0.46	0.78	0.26	2.61	0.35	1.82	0.18	1.78	0.22	3.78	0.65	0.59	0.19	0.55	0.24	1.86	0.14	1.8	0.2	1.75	0.25	1.57	0.62	1.71	0.1	1.18	0.89	1.93	0.35	0.75
	Sciaridae	Sciara ruficauda	1.51	0.87	1.36	0.26	0.51	0.73	2.4	0.36	1.49	0.51	1.4	0.6	1.64	0.36	1.63	0.37	1.61	0.39	0.83	0.29	2.43	0.45	1.57	0.43	1.68	0.32	3.74	0.35	0.81	0.3	0.68	0.13	1.67	0.33	1.76	0.24	1.63	0.37	1.57	0.9	1.34	0.18	2.12	0.59	2.37	0.23	0.65
		Pnyxia scabiei	1.86	0.91	1.07	0.16	0.68	0.77	1.79	0.77	1.61	0.39	1.69	0.31	1.78	0.22	1.78	0.22	1.59	0.41	0.35	0.37	1.99	1.3	1.29	0.71	1.81	0.19	4.01	0.46	0.57	0.17	0.77	0.02	1.65	0.35	1.82	0.18	1.76	0.24	1.54	1.48	0.85	0.13	2.79	0.5	1.47	0.12	1.25
		Pseudolycoriella sp.	1.63	0.75	1.56	0.07	1.25	1.13	0.5	1.13	1.59	0.41	1.54	0.46	1.16	0.84	1.33	0.67	1.39	0.61	0.94	0.49	1.03	1.53	1.51	0.49	1.57	0.43	2.92	0.81	0.82	0.27	0.96	0.23	1.66	0.34	1.63	0.37	1.61	0.39	1.06	1.37	1.23	0.34	1.39	0.98	1.81	0.31	1.15
		Trichosia lengersdorfi	1.64	1.09	1.18	0.09	0.43	0.86	1.95	0.76	1.55	0.45	1.5	0.5	1.31	0.69	1.63	0.37	1.42	0.58	0.74	0.69	1.83	0.74	1.52	0.48	1.6	0.4	3.27	0.68	0.79	0.4	0.61	0.25	1.79	0.21	1.7	0.3	1.57	0.43	0.71	1.67	1.28	0.34	1.37	0.95	1.29	0.34	0.9
	Mycetophilidae	Neoempheria proxima	2.32	0.49	1.19	0	0.93	0.07	2.71	0.29	1.92	0.08	1.64	0.36	2	0	1.88	0.12	1.9	0.1	1.11	0.11	1.85	0.93	1.68	0.32	1.93	0.07	5.12	0.19	0.38	0.01	0.3	0	1.6	0.4	1.87	0.13	1.86	0.14	2.58	0.49	0.92	0	3.72	0.18	1.5	0.07	1.27
		Epicypta sp.	2.61	0.11	1.17	0.11	0.77	0	3.15	0.08	1.87	0.13	1.81	0.19	2	0	1.94	0.06	1.97	0.03	0.81	0.14	2.28	0.77	1.89	0.11	1.94	0.06	5.01	0.21	0.57	0.02	0.18	0.01	1.8	0.2	1.85	0.15	1.93	0.07	3.05	0.31	0.65	0	4.01	0.16	1.11	0.02	0.36
		Epicypta xiphothorna	2.33	0.31	1.19	0.17	1.11	0	2.67	0.22	1.92	0.08	1.72	0.28	2	0	1.88	0.12	1.84	0.16	0.86	0.11	2.11	0.91	1.68	0.32	1.92	0.08	5	0.22	0.63	0.01	0.14	0	1.68	0.32	1.8	0.2	1.86	0.14	2.71	0.39	0.81	0.09	3.71	0.13	1.51	0.04	0.4
		Azana sp.	2.21	0.62	1.04	0.13	0.92	0.25	2.67	0.17	1.8	0.2	1.66	0.34	1.79	0.21	1.84	0.16	1.61	0.39	0.74	0.23	1.94	1.09	1.5	0.5	1.84	0.16	4.72	0.41	0.31	0.08	0.48	0.01	1.72	0.28	1.85	0.15	1.85	0.15	1.53	0.63	1.73	0.1	2.08	0.53	2.66	0.02	1.08
		Acnemia nitidicollis	2.21	0.33	1.43	0.03	1.23	0.08	2.38	0.31	1.74	0.26	1.77	0.23	2	0	1.94	0.06	1.71	0.29	1.06	0.25	1.94	0.75	1.53	0.47	1.86	0.14	5.06	0.23	0.32	0.01	0.36	0.02	1.85	0.15	1.82	0.18	1.91	0.09	2.06	0.5	1.38	0.06	3.41	0.18	1.99	0.07	0.71
		Allodia sp.	2.21	0.41	1.28	0.1	1	0.21	2.64	0.14	1.69	0.31	1.71	0.29	1.95	0.05	1.8	0.2	1.76	0.24	0.75	0.13	2.18	0.94	1.52	0.48	1.8	0.2	4.45	0.37	0.62	0.05	0.44	0.06	1.5	0.5	1.76	0.24	1.77	0.23	2.12	0.48	1.34	0.06	2.8	0.65	1.93	0.07	1.03
		Allodia anglofennica	2.23	0.41	1.25	0.12	1.36	0	2.43	0.21	1.73	0.27	1.65	0.35	1.91	0.09	1.89	0.11	1.95	0.05	0.77	0.09	2.51	0.63	1.56	0.44	1.86	0.14	4.38	0.28	0.81	0.03	0.49	0.01	1.48	0.52	1.64	0.36	1.71	0.29	2.24	0.54	1.1	0.12	2.86	0.51	1.97	0.07	0.96
	Keroplatidae	Arachnocampa flava	2	0.8	0.93	0.27	0.8	0.96	1.12	1.12	1.66	0.34	1.56	0.44	1.21	0.79	1.48	0.52	1.39	0.61	1.43	0.67	0.95	0.95	1.63	0.37	1.63	0.37	3.16	0.81	0.78	0.33	0.68	0.24	1.72	0.28	1.66	0.34	1.64	0.36	1	1.93	0.81	0.26	1.92	0.79	1.52	0.43	0.75
[truncated: 15 more columns]
